# Supplementary material for: Differences in Abortion Rates between Asian Populations by Country of Origin and Nativity Status in New York City, 2011–2015
Source: Int J Environ Res Public Health. 2021 Jun 8;18(12):6182. doi: 10.3390/ijerph18126182 (PMC8229373; doi:10.3390/ijerph18126182)
Supplement: Supplementary file 1 [file ijerph-18-06182-s001.zip]

Archive with 1 entries (1 files):
- ijerph-1215026-supplementary.pdf
